# Supplementary material for: BrWAX3, Encoding a β-ketoacyl-CoA Synthase, Plays an Essential Role in Cuticular Wax Biosynthesis in Chinese Cabbage
Source: Int J Mol Sci. 2022 Sep 19;23(18):10938. doi: 10.3390/ijms231810938 (PMC9501823; doi:10.3390/ijms231810938)
Supplement: Supplementary file 1 [file ijms-23-10938-s001.zip]

Archive with 3 entries (2 files):
- Supplemental materials/
- Supplemental materials/Supplemental figures.pptx
- Supplemental materials/Supplemental tables.xlsx
