# Supplementary material for: BrWAX3, Encoding a β-ketoacyl-CoA Synthase, Plays an Essential Role in Cuticular Wax Biosynthesis in Chinese Cabbage
Source: Int J Mol Sci. 2022 Sep 19;23(18):10938. doi: 10.3390/ijms231810938 (PMC9501823; doi:10.3390/ijms231810938)
Supplement: Supplementary file 1 [file ijms-23-10938-s001.zip › Supplemental materials/Supplemental tables.xlsx]

## Sheet: Table S1
Table S1. Cuticular wax composition in leaves from waxy and glossy bulks.
Concentration [ug/g FW]
	W-bulk	G-bulk
Fatty acids
Palmitic Acid	3.72±0.17 a	3.33±0.29 no
Stearic acid	1.19±0.02	1.18±0.11 no
Hexacosanoic acid	0.98±0.05	6.43±0.69 **
Octacosanoic acid	4.05±0.09	2.46±0.49 **
Triacontanoic acid	3.753±0.16	n.d **
Alkanes
Pentacosane	0.57±0.11	1.69±0.16 **
Heptacosane	4.51±0.19	4.53±0.38 no
Nonacosane	66.43±1.2	1.63±0.16 **
Primary alcohols
1-Hexacosanol	4.20±0.33	11.65±1.28 **
1-Octacosanol	6.29±0.24	2.41±0.4 **
Aldehydes
Hexacosanal	1.19±0.11	6.23±0.24 **
Octacosanal	6.00±0.29	5.40±0.67 no
Triacontanal	10.48±0.15	n.d **
Ketone
15-Nonacosanone	36.36±0.43	1.62±0.18 **
Total content of cuticular waxes	149.67±2.17	48.56±3.64 **
a Mean±SD (n=3)
** Significant difference between W-bulk and G-bulk within a component by Tukey's test P<0.01
no No significant difference between W-bulk and G-bulk at P<0.05
n.d : not detected; FW: fresh weight

## Sheet: Table S2
Table S2. Summary of whole-genome re-sequencing data for BSA-seq.
Catalog	Waxy pool	Glossy pool
Raw reads	168391288	173667170
Raw bases	25258693200	26050075500
Coverage of B.rapa genome	52×	53×
Clean reads	165646030	167227330
Clean bases	24846904500	25084099500
Mapped reads	140430596	140272472
Mapped percentage (%)	84.7775	83.8813
Uniquely mapped reads	125979343	126160321
Mapped percentage (%)	76.0533	75.4424

## Sheet: Table S3
Table S3. Sequences and genetic information of pimers developed for genetic mapping of BrWAX3.
Marker names	Chr	Physical position	Reference base	Mutant base	Primer discription	Primer sequence(5'-3')
LF3-K1	A09	14750105	G	C	Forward 1	FAM-AAAACCAAACGCTGGATGAACG
					Forward 2	HEX-AACCAAACGCTGGATGAACC
					Reverse	TCGCTGCACCACCAATGAGAATGC
LF3-K8	A09	16440992	C	G	Forward 1	FAM-TGTGGGATCAAGAAAGAAGAAC
					Forward 2	HEX-TGGGATCAAGAAAGAAGAAG
					Reverse	GATTGTATATGCCTTATTCCTTGC
LF3-K12	A09	17707395	G	C	Forward 1	FAM-TCCCTAGTCTCCTCAGAGCCTC
					Forward 2	HEX-CCTAGTCTCCTCAGAGCCTG
					Reverse	CCGAAGGAGAGGAGGCGAAGGG
LF3-K14	A09	18095027	G	C	Forward 1	FAM-GAACGAGGATCATTATCGGTGG
					Forward 2	HEX-ACGAGGATCATTATCGGTGC
					Reverse	GTCGAAATGGATTCAGAGATTGATG
LF3-K18	A09	19777743	G	C	Forward 1	FAM-AAAGACAGGAAGACAATGAAAG
					Forward 2	HEX-AGACAGGAAGACAATGAAAC
					Reverse	GTTTGATACAGCTATATCTATGTAG
LF3-K23	A09	20202788	C	G	Forward 1	FAM-CTATGACATGGTTGACGATCCC
					Forward 2	HEX-ATGACATGGTTGACGATCCG
					Reverse	CTCCACGACACAATCGAATCGGTTG
LF3-K28	A09	21008913	G	C	Forward 1	FAM-AAGCACACCGTCAAGCTCAC
					Forward 2	HEX-GTAAGCACACCGTCAAGCTCAG
					Reverse	GTACATATTAATTGGAGCCGAAGACG
LF3-K30	A09	21654454	C	G	Forward 1	FAM-CCACTAAGTTCTTGTGAACAGC
					Forward 2	HEX-ACTAAGTTCTTGTGAACAGG
					Reverse	CGACAGGTAACATTATCTCTTTTTGC
LF3-K33	A09	22407844	C	G	Forward 1	FAM-AGTGGCACCAAGTCCTCCTAAG
					Forward 2	HEX-TGGCACCAAGTCCTCCTAAC
					Reverse	TGCCTATTAGCCAGAGAGGCGTGG
LF3-K36	A09	22910881	G	C	Forward 1	FAM-AACAAAACAAGACAACCTGGAC
					Forward 2	HEX-CAAAACAAGACAACCTGGAG
					Reverse	GCTGATTATTGGAAAGTTATATGTGG
LF3-K37	A09	23614158	G	C	Forward 1	FAM-AAAAAGTGCCAAGACATTAGAC
					Forward 2	HEX-AAAAGTGCCAAGACATTAGAG
					Reverse	GTTGAGTTATAAGAATCACTTTTGAG
LF3-K40	A09	23761151	C	G	Forward 1	FAM-TCTTCTTTCTTTCTTCCTCG
					Forward 2	HEX-TTTCTTCTTTCTTTCTTCCTCC
					Reverse	CAGTAACAGCAACAAAAAGGTAAAG
LF3-K42	A09	23955508	G	C	Forward 1	FAM-ACCACCCGTAGACGATTTAG
					Forward 2	HEX-AAACCACCCGTAGACGATTTAC
					Reverse	ACGCATAACTCCAAGAAGTCAAATC
LF3-K46	A09	24023262	G	C	Forward 1	FAM-AGCGGCATCATCAGAAGCAG
					Forward 2	HEX-TTAGCGGCATCATCAGAAGCAC
					Reverse	GGCACTCTTAAACGGACCTGGGAAC
LF3-K47	A09	24107019	G	C	Forward 1	FAM-TCCTGCTCGTGATTGTTGCG
					Forward 2	HEX-CCTCCTGCTCGTGATTGTTGCC
					Reverse	GCTTTTCGTCCAAGAACAAATTACC
LF3-K64	A09	24111635	C	T	Forward 1	FAM-TAAGCTTGTGGGGACGTTGC
					Forward 2	HEX-GCTAAGCTTGTGGGGACGTTGT
					Reverse	AGAATACAAATACGAGAGCCCCACC
LF3-K63	A09	24126300	G	C	Forward 1	FAM-TATCGCTTCAAAACATATTTCG
					Forward 2	HEX-TCGCTTCAAAACATATTTCC
					Reverse	CTGTATTGCCTTATTGACTGATTACG
LF3-K62	A09	24135158	C	G	Forward 1	FAM-TTAGCTTGGTGAGAGTCCTTCC
					Forward 2	HEX-TTAGCTTGGTGAGAGTCCTTCG
					Reverse	CGTGATTTAAACCGAGTTTTGATG
LF3-seq8	A09	24151505	TTTA	TTTATCAAATTGACTCCTCATATTA	Forward	TCTTGAACCAGACCAGATTCTG
					Reverse	GCCATGTCCCTAACATAGTAGC
LF3-seq7	A09	24154124	C	G	Forward	TCAACATTTAACGGTTGGGTAC
					Reverse	TTAGGGAGAAGTCTAGTTTTGC
LF3-Seq2	A09	24173206	GTTTTTGATTTGGTTTTTGGTTTTTGGTTTGGTTCGATTTT	GTTTT	Forward	CCAATGCACTCCACGGTAAG
					Reverse	TTTGTGTTTGTGGTTAAAATTC
LF3-Seq3	A09	24198550	GAG	GAGGTAGATCATAATAG	Forward	GGGGTATAGTTACCAGACCAAC
					Reverse	CGTGATCACATTGGTGGTATGAATC
LF3-Seq5	A09	24283182	C	T	Forward	TCACAAGTAAAACATATCCCGC
					Reverse	AACTCCAACCTAAGAACCTTCC
LF3-seq9	A09	24292917	G	A	Forward	GAGGAACTTCCGGGATGTGTCG
					Reverse	CACGCCACATCTGAGCCAAATC
LF3-K60	A09	24313331	G	A	Forward 1	FAM-GGATTATTTGGGCTTCTATAGC
					Forward 2	HEX-ATTATTTGGGCTTCTATAGT
					Reverse	CCAAACAAAAAGACGAAACCCAAC
LF3-seq6	A09	24320803	G	T	Forward	GAGTTAATTCTTAGTGGACTGG
					Reverse	TAAAAATTGCAGAAAATGATAC
LF3-K56	A09	24339064	G	C	Forward 1	FAM-TCCCTAACCTTTGATTATGGAC
					Forward 2	HEX-TCCCTAACCTTTGATTATGGAG
					Reverse	CCCACAAGCTCCCCTCTCATTCTC
LF3-K49	A09	24353000	G	C	Forward 1	FAM-GCTTTCAAACACAAAACGACTC
					Forward 2	HEX-TTTCAAACACAAAACGACTG
					Reverse	GGCGGAATTGTGTAAGTTTTCACTG
LF3-K51	A09	24713580	C	G	Forward 1	FAM-GTGTCTCCCAAACGCTAGACGG
					Forward 2	HEX-GTCTCCCAAACGCTAGACGC
					Reverse	CATGAACAACCGCGTAGTCTCCAACG
LF3-K38	A09	25083572	C	G	Forward 1	FAM-CAAGTTTGCCAAGGAGCATGCC
					Forward 2	HEX-AGTTTGCCAAGGAGCATGCG
					Reverse	AGCCGACTTACAATAGGGCCATTC
LF3-K39	A09	26176727	C	G	Forward 1	FAM-TGGGTGTCTCAACAACAAATAC
					Forward 2	HEX-GGTGTCTCAACAACAAATAG
					Reverse	CTTTCGACATTTGGTTCCCTCCTG

## Sheet: Table S4
Table S4. Genotype data of 93 F2 plants used for initial mapping of BrWAX3.
KASP markers	Physical position	F2-1	F2-2	F2-3	F2-4	F2-5	F2-6	F2-7	F2-8	F2-9	F2-10	F2-11	F2-12	F2-13	F2-14	F2-15	F2-16	F2-17	F2-18	F2-19	F2-20	F2-21	F2-22	F2-23	F2-24	F2-25	F2-26	F2-27	F2-28	F2-29	F2-30	F2-31	F2-32	F2-33	F2-34	F2-35	F2-36	F2-37	F2-38	F2-39	F2-40	F2-41	F2-42	F2-43	F2-44	F2-45	F2-46	F2-47	F2-48
LF3-K1	14750105	b	b	b	b	b	b	b	b	b	b	b	b	b	b	b	b	b	b	b	b	b	b	b	b	b	b	b	b	b	b	b	b	b	b	b	b	b	h	h	b	b	b	b	b	b	h	a	a
LF3-K8	16440992	b	b	b	b	b	b	b	b	b	b	b	b	b	b	b	b	b	b	b	b	b	b	b	b	b	b	b	b	b	b	b	b	b	b	b	b	b	h	h	b	b	b	b	b	b	h	a	a
LF3-K12	17707395	b	b	b	b	b	b	b	b	b	b	b	b	b	b	b	b	b	b	b	b	b	b	b	b	b	b	b	b	b	b	b	b	b	b	b	b	b	h	h	b	b	b	b	b	b	h	a	a
LF3-K14	18095027	b	b	b	b	b	b	b	b	b	b	b	b	b	b	b	b	b	b	b	b	b	b	b	b	b	b	b	b	b	b	b	b	b	b	b	b	b	h	h	b	b	b	b	b	b	h	a	a
LF3-K18	19777743	b	b	b	b	b	b	b	b	b	b	b	b	b	b	b	b	b	b	b	b	b	b	b	b	b	b	b	b	b	b	b	b	b	b	b	b	b	b	h	b	b	b	b	b	b	h	a	a
LF3-K23	20202788	b	b	b	b	b	b	b	b	b	b	b	b	b	b	b	b	b	b	b	b	b	b	b	b	b	b	b	b	b	b	b	b	b	b	b	b	b	b	h	b	b	b	b	b	b	h	a	a
LF3-K28	21008913	b	b	b	b	b	b	b	b	b	b	b	b	b	b	b	b	b	b	b	b	b	b	b	b	b	b	b	b	b	b	b	b	b	b	b	b	b	b	h	b	b	b	b	b	b	h	a	a
LF3-K30	21654454	b	b	b	b	b	b	b	b	b	b	b	b	b	b	b	b	b	b	b	b	b	b	b	b	b	b	b	b	b	b	b	b	b	b	b	b	b	b	h	b	b	b	b	b	b	h	a	a
LF3-K33	22407844	b	b	b	b	b	b	b	b	b	b	b	b	b	b	b	b	b	b	b	b	b	b	b	b	b	b	b	b	b	b	b	b	b	b	b	b	b	b	b	b	b	b	b	b	b	h	a	a
LF3-K36	22910881	b	b	b	b	b	b	b	b	b	b	b	b	b	b	b	b	b	b	b	b	b	b	b	b	b	b	b	b	b	b	b	b	b	b	b	b	b	b	b	b	b	b	b	b	b	h	a	a
LF3-K37	23614158	b	b	b	b	b	b	b	b	b	b	b	b	b	b	b	b	b	b	b	b	b	b	b	b	b	b	b	b	b	b	b	b	b	b	b	b	b	b	b	b	b	b	b	b	b	h	a	a
LF3-K40	23761151	b	b	b	b	b	b	b	b	b	b	b	b	b	b	b	b	b	b	b	b	b	b	b	b	b	b	b	b	b	b	b	b	b	b	b	b	b	b	b	b	b	b	b	b	b	h	a	a
LF3-K42	23955508	b	b	b	b	b	b	b	b	b	b	b	b	b	b	b	b	b	b	b	b	b	b	b	b	b	b	b	b	b	b	b	b	b	b	b	b	b	b	b	b	b	b	b	b	b	h	a	a
LF3-K46	24023262	b	b	b	b	b	b	b	b	b	b	b	b	b	b	b	b	b	b	b	b	b	b	b	b	b	b	b	b	b	b	b	b	b	b	b	b	b	b	b	b	b	b	b	b	b	h	a	a
LF3-K47	24107019	b	b	b	b	b	b	b	b	b	b	b	b	b	b	b	b	b	b	b	b	b	b	b	b	b	b	b	b	b	b	b	b	b	b	b	b	b	b	b	b	b	b	b	b	b	h	a	a
BrWAX3a		b	b	b	b	b	b	b	b	b	b	b	b	b	b	b	b	b	b	b	b	b	b	b	b	b	b	b	b	b	b	b	b	b	b	b	b	b	b	b	b	b	b	b	b	b	d	d	d
LF3-K56	24339064	b	b	b	b	b	b	b	b	b	b	b	b	b	b	b	b	b	b	b	b	b	b	b	b	b	b	b	b	b	b	b	b	b	b	b	b	b	b	b	b	b	b	b	b	h	h	a	a
LF3-K49	24353000	b	b	b	b	b	b	b	b	b	b	b	b	b	b	b	b	b	b	b	b	b	b	b	b	b	b	b	b	b	b	b	b	b	b	b	b	b	b	b	b	b	b	b	b	h	h	a	a
LF3-K51	24713580	b	b	b	b	b	b	b	b	b	b	b	b	b	b	b	b	b	b	b	b	b	b	b	b	b	b	b	b	b	b	b	b	b	b	b	b	b	b	b	b	b	b	b	h	h	b	a	h
LF3-K38	25083572	b	b	b	b	b	b	b	b	b	b	b	b	b	b	b	b	b	b	b	b	b	b	b	b	b	b	b	b	b	b	b	b	b	b	b	b	b	b	b	b	b	h	h	h	h	b	h	h
LF3-K39	26176727	b	b	b	b	b	b	b	b	b	b	b	b	b	b	b	b	b	b	b	b	b	b	b	b	b	b	b	b	b	b	b	b	b	b	b	b	b	b	b	b	h	h	h	h	h	b	h	h
Genotypes samed with R16-11 were designated as "a", samed with SD369 were designated as "b", heterozygous were designated as "h", "u" means missing genotype.
a The phenotype of BrWAX3 were used as an marker, "b" means glossy phenotype, "d" means waxy phenotype.
[truncated: 45 more columns]

## Sheet: Table S5
Table S5. The primer sequence for qRT-PCR and cloning of the candidate gene in this study.
Primer name	primer sequence (5'-3')	Position in BrCER60.A09 of SD369
BrWAX3-Ful-F	ATGTCGCCTCCTAAAATGCCTG	1-22
BrWAX3-Ful-R1	TCATAGTTTGACAACTTCAGGG	7679-7658
BrWAX3-Ful-R2	TAGTTTGACAACTTCAGGGATA	7676-7655
BrWAX3-P2F	ATGTCGCCTCCTAAAATGCCTG	1-22
BrWAX3-P2R	CTTCAACTGAATGCTGAGATG	3109-3089
BrWAX3-P3F	CATCTCAGCATTCAGTTGAAG	3089-3109
BrWAX3-P3R	GGAAATTTGGTGAAATGAAAGAAGC	3748-3724
BrWAX3-P4F	GGCAATCTATTACATATAGAGG	3682-3703
BrWAX3-P4R	CTTTCTACAAATACCACGTTAGGC	5425-5448
BrWAX3-P5F	GGAACAATGGATATCGGTGAACC	5185-5207
BrWAX3-P5R	CGGAAATAACAGAGGTCTTCTCG	5765-5743
BrWAX3-P6F	CGAGAAGACCTCTGTTATTTCCG	5743-5765
BrWAX3-P6R	TCATAGTTTGACAACTTCAGGGA	7657-7679
BraWAX3-InDel-F	AAACCTAAAGACATCGACATACTC	541-564
BraWAX3-InDel-R	GATCTCAGTGCTAACTATCACAGC	6329-6306
BraWAX3-KASP1-Fa	FAM-AAACCTAAAGACATCGACATACTC	541-564
BraWAX3-KASP1-Fb	HEX-TACCCGTAAATGTTACCGTCGC	6112-6133
BraWAX3-KASP1-R	ACTTGTTGATTATCATGGCCGAGAG	6168-6192
BraWAX3-qF	CCTCCTAAAATGCCTGATCTCT	7-28
BraWAX3-qR	GTATCTCTTCAGGACCCATTCG	160-139
BrCER6.A07-qF	CTAGCTCGGTGAAGCTCAAGTA
BrCER6.A07-qR	GGACCTGAACTATGTCAAAGTG
BrCER6.A07-Ful-F	ATGCCAGATTTTTCTAGCTCGG
BrCER6.A07-Ful-R	TCAAAGTTTAACAACTTCAGGGA
BrGAPDH-F	AGAGCCGCTTCCTTCAACATCATT
BrGAPDH-R	TGGGCACACGGAAGGACATACC

## Sheet: Table S6
Table S6. Coding sequence variation of BrCER6.A07 between R16-11 and SD369
Position	R16-11	SD369	Variation type
48	C	T	synonymous
90	C	T	synonymous
108	C	T	synonymous
141	T	G	nonsynonymous 47 a.a D→E
150	T	C	synonymous
186	C	T	synonymous
208	A	G	nonsynonymous 70 a.a I→V
225	G	T	synonymous

## Sheet: Table S7
Table S7. Summary of trancriptome data.
Sample	Clean reads	Mapped reads (percentage)	Unique mapped reads (percentage)
W-bulk1	44281292	36,136,432 (81.6%)	35,245,576 (79.6%)
W-bulk2	44414952	36,210,126 (81.5%)	35,313,152 (79.6%)
W-bulk3	43457952	33,473,114 (77.0%)	32,643,906 (75.1%)
G-bulk1	44363384	36,203,090 (81.6%)	35,374,510 (79.7%)
G-bulk2	42323440	33,013,132 (78.0%)	32,250,206 (76.2%)
G-bulk3	42318934	32,954,366 (77.9%)	32,202,012 (76.1%)

## Sheet: Table S8
Table S8. Differencially expressed genes in different enriched KEGG pathways.
Gene ID	W-bulk1	W-bulk2	W-bulk3	G-bulk1	G-bulk2	G-bulk3	W-bulk avg	G-bulk avg	Fold change	Regulated	Annotation
Cutin, suberine and wax biosynthesis
Bra032284	8.42	7.62	6.92	18.41	17.12	16.19	7.65	17.24	2.25	up	Long chain acyl-CoA synthetase (LACS2 )
Bra032621	10.23	10.53	10.52	22.23	21.53	23.38	10.43	22.38	2.15	up	β-Ketoacyl-coenzyme A synthase (KCS1)
Bra015296	0.7	0.71	0.68	2.16	1.51	2.39	0.7	2.02	2.9	up	β-Ketoacyl-coenzyme A synthase (KCS2/DAISY)
Bra035992	2.21	2.3	2.33	11.1	10.16	10.82	2.28	10.69	4.69	up	β-Ketoacyl-coenzyme A synthase (KCS20 )
Bra007154	41.47	43.22	39.54	109.95	116.72	109.85	41.41	112.17	2.71	up	Trans-2,3-Enoyl-Coenzyme A reductase (ECR/ECR10)
Bra013809	10.13	11.02	10.88	22.13	22.84	22.51	10.68	22.49	2.11	up	BAHD acyltransferase (CER2)
Bra033694	11.88	10.38	11.59	29.19	26.07	26.76	11.28	27.34	2.42	up	β-Ketoacyl-coenzyme A synthase (KCS20 )
Bra002692	15.6	15.82	16.53	37.97	40.03	41.82	15.98	39.94	2.5	up	fatty acid hydroxylase (CER3/WAX2/YRE/FLP1)
Bra027907	0.06	0	0	14.28	13.88	14.76	0.02	14.31	715.33	up	midchain alkane hydroxylase (MAH1)
Bra027906	0	0.1	0.1	22.62	18.11	17.74	0.07	19.49	292.35	up	midchain alkane hydroxylase (MAH1)
Bra027904	0.5	0.55	0.89	14.62	15.3	14.08	0.65	14.67	22.68	up	midchain alkane hydroxylase (MAH1)
Bra027898	7.61	8.88	7.61	51.61	49.99	52.77	8.03	51.46	6.41	up	midchain alkane hydroxylase (MAH1)
Bra027897	33.9	33.01	31.94	136.11	133.3	126.32	32.95	131.91	4	up	midchain alkane hydroxylase (MAH1)
Bra011470	62.61	59.83	61.97	163.68	158.62	154.02	61.47	158.77	2.58	up	fatty acid-coenzyme A reductase (FAR3/CER4)
Bra000109	0	0.04	0.14	2.89	3.06	2.86	0.06	2.94	48.94	up	O-acyltransferase family protein (WSD1)
Bra030067	0.18	0.44	0.18	1.09	1.87	1.28	0.27	1.41	5.3	up	GPI-anchored lipid transfer protein (LTPG1)
Bra025971	1.53	0.92	1.06	2.52	2.11	2.88	1.17	2.5	2.14	up	ABC transporter (ABCG11/WBC11)
Bra026140	0.74	0.55	0.47	4.48	3.97	3.94	0.59	4.13	7.04	up	AP2-EREBP-type (WIN1/SHINE1)
Bra009837	10.03	8.28	9.44	22.22	23.25	21.91	9.25	22.46	2.43	up	AP2-EREBP-type (SHINE3)
Bra036543	7.85	11.58	7.93	20.49	20.74	24.03	9.12	21.75	2.39	up	AP2-EREBP-type (SHINE3)
Bra039142	7.21	5.25	5.66	27.51	28.76	24.69	6.04	26.99	4.47	up	R2R3-type MYB (MYB106)
Bra033067	0.62	0.7	0.5	2.39	2.22	2.52	0.61	2.38	3.92	up	R2R3-type MYB (MYB30)
Bra039040	0.69	0.59	0.71	1.93	2.22	2.05	0.66	2.07	3.12	up	R2R3-type MYB (MYB30)
Bra025361	0.46	0.36	0.58	1.02	1.54	1.34	0.47	1.3	2.79	up	R2R3-type MYB (MYB30)
Bra022943	0.98	1.38	1.06	4.44	4.2	3.92	1.14	4.19	3.67	up	WW Domain protein (CFL1 )
Bra027247	2.92	2.95	2.59	9.43	9.54	9.44	2.82	9.47	3.36	up	Sillencing defective 5 (WAR5/SDE5)
Bra024749	69.13	64.39	64.09	27.89	26.58	25.33	65.87	26.6	0.4	down	β-Ketoacyl-coenzyme A synthase (CER60)
Bra006802	2.28	2.9	2.63	0.03	0.06	0	2.6	0.03	0.01	down	fatty acid hydroxylase (CER3/WAX2/YRE/FLP1)
Bra021809	237.35	244.57	222.53	47.98	57.58	52.15	234.82	52.57	0.22	down	cytochrome b5 (CYTB5-B)
Bra022898	12.84	9.36	9.32	1.62	1.63	2.06	10.51	1.77	0.17	down	cytochrome b5 (CYTB5-B)
Bra036160	28.82	26.92	26.86	5.96	7.88	6.18	27.53	6.67	0.24	down	cytochrome b5 (CYTB5-D)
Bra035919	23.18	25.21	20.84	7.11	7.29	5.58	23.08	6.66	0.29	down	AP2-ERF-type (DEWAX)
Bra035502	0.15	0.05	0.1	2.36	2.05	1.86	0.1	2.09	20.9	up	cytochrome P450 family 96 subfamily A (CYP96A4)
Bra032642	1.76	1.56	1.35	6.81	7.57	7.55	1.56	7.31	4.7	up	fatty acid omega-hydroxylase, Cytochrome P450 (CYP86A4)
Bra029852	0.31	0.44	0.41	2.17	2.31	2.06	0.39	2.18	5.64	up	cytochrome P450 family 77 subfamily A (CYP77A6)
Bra018040	7.04	6.55	6.61	30.12	34.07	36.48	6.73	33.56	4.98	up	DCF; DEFICIENT IN CUTIN FERULATE
Glyoxylate and dicarboxylate metabolism
Bra026966	1.77	1.04	1.06	2.59	3.07	3.88	1.29	3.18	2.47	up	glyoxylate/hydroxypyruvate reductase HPR3-like isoform X1
Bra027485	126.04	131.39	133.32	335.96	341.35	336.43	130.25	337.91	2.59	up	malate dehydrogenase 1, cytoplasmic
Bra010419	5.61	5.49	6.17	18.59	16.93	17.41	5.76	17.64	3.06	up	aconitate hydratase 2, mitochondrial
Bra027370	10.38	10.39	9.7	40.19	33.43	33.92	10.16	35.85	3.53	up	hypothetical protein FNV43_RR08092
Bra026763	0.1	0.1	0.1	1.85	1.01	1.19	0.1	1.35	13.5	up	uncharacterized protein F23B12.7-like
Bra007416	0.1	0.1	0.1	5.41	5.65	5.84	0.1	5.63	56.3	up	citrate synthase 2, peroxisomal-like
Bra025832	1.84	2.22	1.76	169.97	191.19	180.86	1.94	180.67	93.13	up	catalase-3 isoform X1
Bra016202	14.23	13.32	13.48	0.62	0.98	0.65	13.68	0.75	0.05	down	glutamate--glyoxylate aminotransferase 2 isoform X2
Bra028087	177.9	177.82	172.45	7.79	11.53	9.92	176.06	9.75	0.06	down	rbcL gene product
Bra004720	2.32	2.11	2.03	0.29	0.26	0.47	2.15	0.34	0.16	down	citrate synthase 3, peroxisomal
Bra012371	12.18	11.85	13	2.38	2.3	2.49	12.34	2.39	0.19	down	glutamate--glyoxylate aminotransferase 1
Bra037207	207.35	215.02	200.92	44.5	49.97	54.81	207.76	49.76	0.24	down	serine--glyoxylate aminotransferase
Bra028132	129.35	129.84	134.54	29.26	33.31	33.67	131.24	32.08	0.24	down	glutamine synthetase cytosolic isozyme 1-1
Bra005347	13.9	15.6	16.82	4.23	4.34	4.09	15.44	4.22	0.27	down	glycine cleavage system H protein 3, mitochondrial
Bra004055	172.6	173.43	172.21	51.35	60.94	60.51	172.75	57.6	0.33	down	glycerate dehydrogenase HPR, peroxisomal
Bra028624	267.43	274.36	267.52	90.01	97.33	98.82	269.77	95.39	0.35	down	malate dehydrogenase 2, glyoxysomal
Bra019774	19.14	20.18	20.02	5.73	7.85	7.92	19.78	7.17	0.36	down	unnamed protein product
Bra001551	56.3	52.92	64.61	20.75	21.07	21.2	57.94	21.01	0.36	down	peroxisomal (S)-2-hydroxy-acid oxidase GLO1-like isoform X1
Bra013148	693.5	713.99	692.67	225.57	261.74	276.91	700.05	254.74	0.36	down	serine--glyoxylate aminotransferase
Bra034674	68.94	66.77	70.66	21.68	27.29	26.77	68.79	25.25	0.37	down	unnamed protein product
Bra021555	103.84	105.81	107.67	35.6	42.54	40.16	105.77	39.43	0.37	down	peroxisomal (S)-2-hydroxy-acid oxidase GLO2 isoform X3
Bra001550	171.99	185.32	171.58	60.05	69.98	69.05	176.3	66.36	0.38	down	(S)-2-hydroxy-acid oxidase GLO2 isoform X1
Bra004275	153.85	160.72	157.39	56.06	62.37	60.04	157.32	59.49	0.38	down	glycerate dehydrogenase HPR, peroxisomal
Bra008612	166.95	171.94	172.36	53.92	70.85	68.64	170.42	64.47	0.38	down	glutamine synthetase cytosolic isozyme 1-4 isoform X1
Bra024580	261.07	266.73	271.28	97.7	106.3	112.72	266.36	105.57	0.4	down	glutamate--glyoxylate aminotransferase 1
Bra012239	120.01	119.68	117.89	48.5	48.43	46.56	119.19	47.83	0.4	down	catalase-1
Bra017469	46.35	42.06	42.74	16.58	18.75	17.95	43.72	17.76	0.41	down	unnamed protein product
Bra016459	3010.16	3088.06	3045.41	1269.74	1364.6	1314.41	3047.88	1316.25	0.43	down	catalase-3
Bra021556	593.87	623.86	629.35	248.26	290.09	275.33	615.69	271.23	0.44	down	hypothetical protein BRARA_A03191
Bra023573	143.16	149	149.53	51.61	70.34	73.69	147.23	65.21	0.44	down	glutamine synthetase cytosolic isozyme 1-4
Bra027339	6.54	5.93	6.99	2.4	3.45	2.84	6.49	2.9	0.45	down	unnamed protein product
Bra012238	1472.72	1522.31	1532.05	659.37	691.87	693.85	1509.03	681.7	0.45	down	catalase-3-like
Bra027338	672.64	702.65	737.47	280.49	352.4	336.97	704.25	323.29	0.46	down	(S)-2-hydroxy-acid oxidase GLO1-like isoform X2
Bra016353	245.47	243.23	235.35	112.38	110.24	116.04	241.35	112.89	0.47	down	glutamate--glyoxylate aminotransferase 1
Bra010622	648.14	646.94	627.68	307.13	310.27	302.44	640.92	306.61	0.48	down	serine hydroxymethyltransferase 1, mitochondrial
Bra003355	48.8	46.77	49.76	23.59	24.87	23.7	48.44	24.05	0.5	down	citrate synthase 2, peroxisomal
Bra011796	663.96	667.54	660.02	318.82	349.91	328.63	663.84	332.45	0.5	down	serine hydroxymethyltransferase 1, mitochondrial
Bra011773	58.55	57.33	59.4	30.56	29.85	28.09	58.43	29.5	0.5	down	formamidase
Glucosinolate biosynthesis
Bra018831	4.01	3.29	4.16	8.68	8.06	8.23	3.82	8.32	2.18	up	branched-chain-amino-acid aminotransferase 6
Bra024204	23.16	23.25	20.87	59.48	54.93	53.06	22.43	55.82	2.49	up	S-alkyl-thiohydroximate lyase SUR1
Bra027623	3.37	3.64	2.76	10.78	11.25	11.5	3.26	11.18	3.43	up	cytosolic sulfotransferase 18
Bra013009	14.87	16.1	15.99	91.31	66.73	64.67	15.65	74.24	4.74	up	methylthioalkylmalate synthase 1, chloroplastic isoform X1
Bra018464	1.79	2.07	1.36	12.08	9.44	9.64	1.74	10.39	5.97	up	unnamed protein product [Brassica oleracea]
Bra016907	0.51	0.28	0.2	11.71	8.73	9.59	0.33	10.01	30.33	up	dihomomethionine N-hydroxylase
Bra027880	0.07	0	0	12.34	15.37	15.89	0.02	14.53	622.86	up	cytosolic sulfotransferase 18
Bra015448	2.47	2.68	2.58	0	0	0	2.58	0	0	down	UDP-glycosyltransferase 74E2 isoform X2
Bra013011	18.36	18.29	18.97	0.93	0.26	0.43	18.54	0.54	0.03	down	methylthioalkylmalate synthase 1, chloroplastic
Bra018463	34.3	32.23	28.54	1.93	1.95	1.58	31.69	1.82	0.06	down	a chloroplast branched-chain amino acid aminotransferase
Bra011821	1.31	1.35	1.69	0.08	0.23	0.16	1.45	0.16	0.11	down	cytochrome P450 79B1
Bra013714	1.42	1.52	1.26	0.2	0.05	0.31	1.4	0.19	0.13	down	cystine lyase CORI3
Bra017368	29.01	25.45	25.06	5.21	3.96	4.21	26.51	4.46	0.17	down	cytosolic sulfotransferase 12
Bra029355	223.68	231.95	227.65	50.49	40.87	38.86	227.76	43.41	0.19	down	methylthioalkylmalate synthase 1, chloroplastic isoform X2
Bra032734	474.35	493.39	477.3	110.94	93.76	93.83	481.68	99.51	0.21	down	cytochrome P450 83A1
Bra025668	59.73	58.2	57.9	14.79	11.09	11.65	58.61	12.51	0.21	down	cytosolic sulfotransferase 17
Bra001761	126.56	125.25	128.95	30.02	24.67	26.75	126.92	27.15	0.21	down	methionine aminotransferase BCAT4
Bra022448	183.76	183.49	182.94	61.16	45.31	43.42	183.4	49.96	0.27	down	methionine aminotransferase BCAT4 isoform X2
Bra011024	4.63	3.62	4.41	1.24	1.76	0.52	4.22	1.17	0.28	down	hypothetical protein DY000_02037197
Bra036490	133.13	136.21	133.56	41.09	36.75	37.09	134.3	38.31	0.29	down	S-alkyl-thiohydroximate lyase SUR1
Bra026058	170.76	175.81	181.43	58.41	45.37	48.57	176	50.78	0.29	down	dihomomethionine N-hydroxylase
Bra005641	28.82	30.05	28.95	12.67	8.36	8.79	29.27	9.94	0.34	down	UDP-glycosyltransferase 74C1
Bra024634	67.24	65.35	53.77	26.38	18.59	20.67	62.12	21.88	0.35	down	UDP-glycosyltransferase 74B1
Bra016908	65.27	65.67	69.7	27.66	23.29	21.31	66.88	24.09	0.36	down	cytochrome P450 83A1
Bra004744	158.84	164.61	139.21	77.26	58.07	53.65	154.22	62.99	0.41	down	3-isopropylmalate dehydratase small subunit 1
Bra039489	50.39	51.58	52.5	22.92	27.28	24.52	51.49	24.91	0.48	down	tyrosine aminotransferase
Bra015938	45.37	44.63	46.19	24.96	23.09	20.95	45.4	23	0.51	down	cytosolic sulfotransferase 18
Vitamin B6 metabolism
Bra037264	14.17	16.87	13.47	37.31	30.36	34.96	14.84	34.21	2.31	up	phosphoserine aminotransferase 2, chloroplastic
Bra021157	7.36	7.21	6.22	23.35	21.48	23.1	6.93	22.64	3.27	up	pyridoxal 5'-phosphate synthase-like subunit PDX1.2, partial
Bra031002	13.65	12.98	12.15	1.14	1.42	1.53	12.93	1.36	0.11	down	inorganic pyrophosphatase 2
Bra016591	10.16	9.39	10.95	1.45	1.88	1.02	10.17	1.45	0.14	down	inorganic pyrophosphatase 2
Bra008066	121.22	115.72	116.55	21.35	24.8	21	117.83	22.38	0.19	down	inorganic pyrophosphatase 1
Bra016025	14.03	14.76	12.16	4.99	4.86	3.74	13.65	4.53	0.33	down	inorganic pyrophosphatase 1
Bra008051	39.67	39.18	37.91	13.81	12.31	13.5	38.92	13.21	0.34	down	threonine synthase 2, chloroplastic
Bra011140	40.04	41.24	43.28	19.25	21.79	23.63	41.52	21.56	0.52	down	threonine synthase 1, chloroplastic
Bra000603	43.72	45.95	44.05	22.1	23.51	24.27	44.57	23.29	0.52	down	pyridoxine/pyridoxamine 5'-phosphate oxidase 1, chloroplastic
Bra036724	7.81	7.42	6.48	4.36	3.29	3.77	7.24	3.81	0.53	down	threonine synthase 1, chloroplastic
Glycine,serine and threonin emetabolism
Bra007212	0.8	0.62	0.59	1.61	1.2	1.05	0.67	1.29	1.92	up	protein HOTHEAD-like
Bra040187	7.19	7.03	5.84	15.16	14.16	14.19	6.69	14.5	2.17	up	probable low-specificity L-threonine aldolase 2
Bra008840	6.33	6.35	6.35	14.61	13.35	13.46	6.34	13.81	2.18	up	unnamed protein product
Bra037264	14.17	16.87	13.47	37.31	30.36	34.96	14.84	34.21	2.31	up	phosphoserine aminotransferase 2, chloroplastic
Bra026186	6.5	4.57	5.27	12.69	12.64	13.34	5.45	12.89	2.37	up	aspartate-semialdehyde dehydrogenase
Bra026966	1.77	1.04	1.06	2.59	3.07	3.88	1.29	3.18	2.47	up	glyoxylate/hydroxypyruvate reductase HPR3-like isoform X1
Bra037230	3.3	2.54	3.11	25.36	23.12	25.56	2.98	24.68	8.27	up	Pyridoxal-5-phosphate-dependent enzyme family protein
Bra034615	1.89	0.88	0	12.45	9.86	2.77	0.92	8.36	9.05	up	unnamed protein product
Bra016766	0.63	0.63	0.65	6.64	6.92	7.94	0.64	7.17	11.26	up	protein HOTHEAD
Bra028286	2.14	1.43	1.82	27.25	22.7	23.81	1.8	24.59	13.68	up	protein HOTHEAD-like isoform X1
Bra016202	14.23	13.32	13.48	0.62	0.98	0.65	13.68	0.75	0.05	down	glutamate--glyoxylate aminotransferase 2 isoform X2
Bra032083	18.78	17.88	17.2	1.31	1.74	2.28	17.95	1.78	0.1	down	probable sarcosine oxidase
Bra018469	233.38	231.4	227.85	31.34	33.5	35.23	230.88	33.36	0.14	down	primary amine oxidase
Bra012371	12.18	11.85	13	2.38	2.3	2.49	12.34	2.39	0.19	down	glutamate--glyoxylate aminotransferase 1
Bra036916	4.88	5.13	4.41	0.88	1.21	1	4.81	1.03	0.21	down	primary amine oxidase 1
Bra037207	207.35	215.02	200.92	44.5	49.97	54.81	207.76	49.76	0.24	down	serine--glyoxylate aminotransferase
Bra035544	23.13	23.4	22.18	6.93	5.25	5.05	22.9	5.74	0.25	down	aspartate kinase 3
Bra039972	1.5	1.38	1.03	0.44	0.22	0.38	1.3	0.35	0.27	down	WEB family protein
Bra005347	13.9	15.6	16.82	4.23	4.34	4.09	15.44	4.22	0.27	down	glycine cleavage system H protein 3, mitochondrial
Bra018611	5.07	3.09	3.24	1.04	1.11	1.39	3.8	1.18	0.31	down	unnamed protein product
Bra004055	172.6	173.43	172.21	51.35	60.94	60.51	172.75	57.6	0.33	down	glycerate dehydrogenase HPR, peroxisomal
Bra008051	39.67	39.18	37.91	13.81	12.31	13.5	38.92	13.21	0.34	down	threonine synthase 2, chloroplastic
Bra019774	19.14	20.18	20.02	5.73	7.85	7.92	19.78	7.17	0.36	down	unnamed protein product
Bra013148	693.5	713.99	692.67	225.57	261.74	276.91	700.05	254.74	0.36	down	serine--glyoxylate aminotransferase
Bra000060	32.83	34.76	35.84	11.73	12.99	13.82	34.48	12.85	0.37	down	alanine--glyoxylate aminotransferase 2 homolog 2, mitochondrial
Bra004275	153.85	160.72	157.39	56.06	62.37	60.04	157.32	59.49	0.38	down	glycerate dehydrogenase HPR, peroxisomal
Bra037278	32.49	35.36	35.73	14.37	12.65	13.18	34.53	13.4	0.39	down	homoserine kinase
Bra024580	261.07	266.73	271.28	97.7	106.3	112.72	266.36	105.57	0.4	down	glutamate--glyoxylate aminotransferase 1
Bra007391	3.7	3.54	2.88	0.86	1.72	1.7	3.37	1.43	0.42	down	uncharacterized protein LOC106364965
Bra016353	245.47	243.23	235.35	112.38	110.24	116.04	241.35	112.89	0.47	down	glutamate--glyoxylate aminotransferase 1
Bra010622	648.14	646.94	627.68	307.13	310.27	302.44	640.92	306.61	0.48	down	serine hydroxymethyltransferase 1, mitochondrial
Bra011796	663.96	667.54	660.02	318.82	349.91	328.63	663.84	332.45	0.5	down	serine hydroxymethyltransferase 1, mitochondrial
Bra011140	40.04	41.24	43.28	19.25	21.79	23.63	41.52	21.56	0.52	down	threonine synthase 1, chloroplastic
Bra036724	7.81	7.42	6.48	4.36	3.29	3.77	7.24	3.81	0.53	down	threonine synthase 1, chloroplastic
Isoquinolinealk aloid biosynthesis
Bra018286	2.16	2.44	2.26	5.03	5.48	5.11	2.29	5.21	2.28	up	ASPARTATE AMINOTRANSFERASE 1
Bra011049	7.3	6.62	6.46	17.15	16.32	15.69	6.79	16.39	2.41	up	probable tyrosine decarboxylase 2 isoform X1
Bra024204	23.16	23.25	20.87	59.48	54.93	53.06	22.43	55.82	2.49	up	S-alkyl-thiohydroximate lyase SUR1
Bra036465	6.68	6.47	6.44	20.76	19.88	19.38	6.53	20.01	3.06	up	tyrosine decarboxylase 1
Bra036684	1.51	1.4	1.21	0	0.03	0.04	1.37	0.02	0.02	down	tyrosine decarboxylase 1 isoform X2
Bra013714	1.42	1.52	1.26	0.2	0.05	0.31	1.4	0.19	0.13	down	cystine lyase CORI3
Bra018469	233.38	231.4	227.85	31.34	33.5	35.23	230.88	33.36	0.14	down	primary amine oxidase
Bra031116	1.88	2.15	1.95	0.54	0.45	0.15	1.99	0.38	0.19	down	hypothetical protein BRARA_I04706
Bra036916	4.88	5.13	4.41	0.88	1.21	1	4.81	1.03	0.21	down	primary amine oxidase 1
Bra011024	4.63	3.62	4.41	1.24	1.76	0.52	4.22	1.17	0.28	down	hypothetical protein DY000_02037197
Bra036490	133.13	136.21	133.56	41.09	36.75	37.09	134.3	38.31	0.29	down	S-alkyl-thiohydroximate lyase SUR1
Bra034522	3.88	3.22	3.65	1.25	1.27	1.19	3.58	1.24	0.35	down	aspartate aminotransferase, cytoplasmic isozyme 2
Bra033968	23.34	25.03	24.41	11.19	8.7	8.9	24.26	9.6	0.4	down	putative caffeoyl-CoA O-methyltransferase At1g67980
Bra007391	3.7	3.54	2.88	0.86	1.72	1.7	3.37	1.43	0.42	down	uncharacterized protein LOC106364965
Bra039853	42.34	42.62	40.57	19.34	17.01	19.79	41.84	18.71	0.45	down	hypothetical protein DY000_02053749
Bra039489	50.39	51.58	52.5	22.92	27.28	24.52	51.49	24.91	0.48	down	tyrosine aminotransferase
Bra038537	24.53	23.5	23.54	12.77	11.42	12.39	23.86	12.19	0.51	down	bifunctional aspartate aminotransferase and glutamate/aspartate-prephenate aminotransferase isoform X1
Phenylalanine metabolism
Bra028793	1.74	1.51	0.95	2.87	3.7	2.78	1.4	3.12	2.23	up	unnamed protein product
Bra018286	2.16	2.44	2.26	5.03	5.48	5.11	2.29	5.21	2.28	up	ASPARTATE AMINOTRANSFERASE 1
Bra011049	7.3	6.62	6.46	17.15	16.32	15.69	6.79	16.39	2.41	up	probable tyrosine decarboxylase 2 isoform X1
Bra024204	23.16	23.25	20.87	59.48	54.93	53.06	22.43	55.82	2.49	up	S-alkyl-thiohydroximate lyase SUR1
Bra018737	1.83	2.02	1.64	5.06	5.31	4.87	1.83	5.08	2.78	up	outer envelope protein 64, chloroplastic
Bra036465	6.68	6.47	6.44	20.76	19.88	19.38	6.53	20.01	3.06	up	tyrosine decarboxylase 1
Bra022128	0.14	0.03	0.21	2.49	2.81	2.65	0.13	2.65	20.92	up	probable amidase At4g34880
Bra036684	1.51	1.4	1.21	0	0.03	0.04	1.37	0.02	0.02	down	tyrosine decarboxylase 1 isoform X2
Bra029831	331.95	341.78	346.3	22	26.73	29.45	340.01	26.06	0.08	down	phenylalanine ammonia-lyase 4
Bra013714	1.42	1.52	1.26	0.2	0.05	0.31	1.4	0.19	0.13	down	cystine lyase CORI3
Bra018469	233.38	231.4	227.85	31.34	33.5	35.23	230.88	33.36	0.14	down	primary amine oxidase
Bra031116	1.88	2.15	1.95	0.54	0.45	0.15	1.99	0.38	0.19	down	hypothetical protein BRARA_I04706
Bra036916	4.88	5.13	4.41	0.88	1.21	1	4.81	1.03	0.21	down	primary amine oxidase 1
Bra011024	4.63	3.62	4.41	1.24	1.76	0.52	4.22	1.17	0.28	down	hypothetical protein DY000_02037197
Bra036490	133.13	136.21	133.56	41.09	36.75	37.09	134.3	38.31	0.29	down	S-alkyl-thiohydroximate lyase SUR1
Bra015511	43.78	43.6	42.36	12.97	12.39	14.06	43.25	13.14	0.3	down	4-hydroxyphenylpyruvate dioxygenase
Bra034522	3.88	3.22	3.65	1.25	1.27	1.19	3.58	1.24	0.35	down	aspartate aminotransferase, cytoplasmic isozyme 2
Bra007391	3.7	3.54	2.88	0.86	1.72	1.7	3.37	1.43	0.42	down	uncharacterized protein LOC106364965
Bra039489	50.39	51.58	52.5	22.92	27.28	24.52	51.49	24.91	0.48	down	tyrosine aminotransferase
Bra038537	24.53	23.5	23.54	12.77	11.42	12.39	23.86	12.19	0.51	down	bifunctional aspartate aminotransferase and glutamate/aspartate-prephenate aminotransferase isoform X1
Tyrosine metabolism
Bra018286	2.16	2.44	2.26	5.03	5.48	5.11	2.29	5.21	2.28	up	ASPARTATE AMINOTRANSFERASE 1
Bra011867	47.55	46.25	42.29	122.46	103.97	96.59	45.36	107.67	2.37	up	uncharacterized protein LOC103838228
Bra011049	7.3	6.62	6.46	17.15	16.32	15.69	6.79	16.39	2.41	up	probable tyrosine decarboxylase 2 isoform X1
Bra024204	23.16	23.25	20.87	59.48	54.93	53.06	22.43	55.82	2.49	up	S-alkyl-thiohydroximate lyase SUR1
Bra036465	6.68	6.47	6.44	20.76	19.88	19.38	6.53	20.01	3.06	up	tyrosine decarboxylase 1
Bra031390	0.46	0.34	0.2	4.21	3.15	3.77	0.33	3.71	11.13	up	alcohol dehydrogenase-like 1
Bra036684	1.51	1.4	1.21	0	0.03	0.04	1.37	0.02	0.02	down	tyrosine decarboxylase 1 isoform X2
Bra013714	1.42	1.52	1.26	0.2	0.05	0.31	1.4	0.19	0.13	down	cystine lyase CORI3
Bra018469	233.38	231.4	227.85	31.34	33.5	35.23	230.88	33.36	0.14	down	primary amine oxidase
Bra031116	1.88	2.15	1.95	0.54	0.45	0.15	1.99	0.38	0.19	down	hypothetical protein BRARA_I04706
Bra036916	4.88	5.13	4.41	0.88	1.21	1	4.81	1.03	0.21	down	primary amine oxidase 1
Bra017417	25.01	24.87	23.86	5.69	5.38	5.23	24.58	5.43	0.22	down	glutathione S-transferase Z1-like isoform X1
Bra011024	4.63	3.62	4.41	1.24	1.76	0.52	4.22	1.17	0.28	down	hypothetical protein DY000_02037197
Bra036490	133.13	136.21	133.56	41.09	36.75	37.09	134.3	38.31	0.29	down	S-alkyl-thiohydroximate lyase SUR1
Bra015511	43.78	43.6	42.36	12.97	12.39	14.06	43.25	13.14	0.3	down	4-hydroxyphenylpyruvate dioxygenase
Bra034522	3.88	3.22	3.65	1.25	1.27	1.19	3.58	1.24	0.35	down	aspartate aminotransferase, cytoplasmic isozyme 2
Bra025081	16.74	15.51	15.32	6.57	6.23	5.74	15.86	6.18	0.39	down	alcohol dehydrogenase-like 7
Bra024820	39.38	36.47	36.1	14.32	16.27	15.28	37.32	15.29	0.41	down	glutathione S-transferase Z1
Bra007391	3.7	3.54	2.88	0.86	1.72	1.7	3.37	1.43	0.42	down	uncharacterized protein LOC106364965
Bra039489	50.39	51.58	52.5	22.92	27.28	24.52	51.49	24.91	0.48	down	tyrosine aminotransferase
Bra038537	24.53	23.5	23.54	12.77	11.42	12.39	23.86	12.19	0.51	down	bifunctional aspartate aminotransferase and glutamate/aspartate-prephenate aminotransferase isoform X1
Flavonoid biosynthesis
Bra009312	98.52	98.52	95.14	203.94	208.74	216.93	97.39	209.87	2.15	up	flavonoid 3'-monooxygenase
Bra036828	122.81	131.74	132.91	278.79	301.37	303.4	129.15	294.52	2.28	up	naringenin,2-oxoglutarate 3-dioxygenase
Bra009101	96.91	89.86	90.9	233.69	253.51	247.88	92.56	245.03	2.65	up	probable chalcone--flavonone isomerase 3
Bra029211	0.19	0.58	0.47	1.21	1.61	1.56	0.41	1.46	3.53	up	BnaA02g33800D
Bra033526	0.35	0.18	0.07	2.2	1.75	1.44	0.2	1.8	8.98	up	shikimate O-hydroxycinnamoyltransferase
Bra036307	0.06	0.12	0.06	9.47	9.44	8.53	0.08	9.15	114.33	up	chalcone synthase 3-like
Bra039555	9.53	11.47	11.14	0.58	0.87	0.55	10.71	0.67	0.06	down	BAHD acyltransferase At5g47980
Bra017624	864.04	886.2	917	106.3	138.97	124.1	889.08	123.12	0.14	down	unnamed protein product, partial
Bra036480	210.67	220.46	220.04	43.35	47.49	47.85	217.06	46.23	0.21	down	shikimate O-hydroxycinnamoyltransferase
Bra019350	7.66	8.51	8.11	1.39	1.85	1.99	8.09	1.74	0.22	down	leucoanthocyanidin dioxygenase isoform X2
Bra034600	1377.01	1399.57	1442.73	291.48	369.11	334.92	1406.44	331.84	0.24	down	unnamed protein product, partial
Bra021637	182.68	183.34	184.83	44.97	49.5	51.17	183.62	48.55	0.26	down	trans-cinnamate 4-monooxygenase
Bra033968	23.34	25.03	24.41	11.19	8.7	8.9	24.26	9.6	0.4	down	putative caffeoyl-CoA O-methyltransferase At1g67980
Bra021636	10.93	9.64	8.9	3.99	3.89	3.95	9.82	3.94	0.4	down	trans-cinnamate 4-monooxygenase
Bra004591	1.19	1.17	1.08	0.56	0.52	0.38	1.15	0.49	0.42	down	cytochrome P450 98A3
Bra039853	42.34	42.62	40.57	19.34	17.01	19.79	41.84	18.71	0.45	down	hypothetical protein DY000_02053749
Bra018311	167.76	177.69	180.28	84.8	88.19	86.62	175.24	86.54	0.49	down	cinnamate-4-hydroxylase
Stilbenoid, diarylheptanoid and gingerol biosynthesis
Bra033526	0.35	0.18	0.07	2.2	1.75	1.44	0.2	1.8	8.98	up	shikimate O-hydroxycinnamoyltransferase
Bra036307	0.06	0.12	0.06	9.47	9.44	8.53	0.08	9.15	114.33	up	chalcone synthase 3-like
Bra039555	9.53	11.47	11.14	0.58	0.87	0.55	10.71	0.67	0.06	down	BAHD acyltransferase At5g47980
Bra017624	864.04	886.2	917	106.3	138.97	124.1	889.08	123.12	0.14	down	unnamed protein product, partial
Bra036480	210.67	220.46	220.04	43.35	47.49	47.85	217.06	46.23	0.21	down	shikimate O-hydroxycinnamoyltransferase
Bra034600	1377.01	1399.57	1442.73	291.48	369.11	334.92	1406.44	331.84	0.24	down	unnamed protein product, partial
Bra021637	182.68	183.34	184.83	44.97	49.5	51.17	183.62	48.55	0.26	down	trans-cinnamate 4-monooxygenase
Bra033968	23.34	25.03	24.41	11.19	8.7	8.9	24.26	9.6	0.4	down	putative caffeoyl-CoA O-methyltransferase At1g67980
Bra021636	10.93	9.64	8.9	3.99	3.89	3.95	9.82	3.94	0.4	down	trans-cinnamate 4-monooxygenase
Bra004591	1.19	1.17	1.08	0.56	0.52	0.38	1.15	0.49	0.42	down	cytochrome P450 98A3
Bra039853	42.34	42.62	40.57	19.34	17.01	19.79	41.84	18.71	0.45	down	hypothetical protein DY000_02053749
Bra018311	167.76	177.69	180.28	84.8	88.19	86.62	175.24	86.54	0.49	down	cinnamate-4-hydroxylase
